# Supplementary material for: A streamlined approach to structure elucidation using in cellulo crystallized recombinant proteins, InCellCryst
Source: Nat Commun. 2024 Feb 24;15:1709. doi: 10.1038/s41467-024-45985-7 (PMC10894269; doi:10.1038/s41467-024-45985-7)
Supplement: Supplementary file 5 — Supplementary Data 2 [file 41467_2024_45985_MOESM5_ESM.zip]

Archive with 1 entries (1 files):
- NCOMMS-23-24027B_Supplementary Data 2_XDS script crystal wedges identification.awk
