# Supplementary material for: A streamlined approach to structure elucidation using in cellulo crystallized recombinant proteins, InCellCryst
Source: Nat Commun. 2024 Feb 24;15:1709. doi: 10.1038/s41467-024-45985-7 (PMC10894269; doi:10.1038/s41467-024-45985-7)
Supplement: Supplementary file 5 — Supplementary Data 2 [file 41467_2024_45985_MOESM5_ESM.zip › NCOMMS-23-24027B_Supplementary Data 2_XDS script crystal wedges identification.awk]

BEGIN{

}
$1=="#"{
        if (c>1){
	for (j=1; j<c-10; j=j+8){
	    count[data]+=1
	    for(i=j; i<=j+9; i++){
		if(maxValue[data][count[data]]<=spotcount[data][i]){		
		    maxFrame[data][count[data]]=frameNo[data][i]
		    maxValue[data][count[data]]=spotcount[data][i]
		}
		
	    }		
	}
     }
    data+=1
    count[data]=0
    
    getline
    c=1
    runNo[data] = $1
    frameNo[data][c] = $2
    spotcount[data][c] = $3
    spotFrame[data][$2] = $3    


}
$1~/^[0-9]/{
	c+=1
	frameNo[data][c]=$2
	spotcount[data][c]=$3
	spotFrame[data][$2]=$3	
}
END{
    	for (j=1; j<c-10; j=j+8){
	    count[data]+=1
	    for(i=j; i<=j+9; i++){
		if(maxValue[data][count[data]]<=spotcount[data][i]){		
		    maxFrame[data][count[data]]=frameNo[data][i]
		    maxValue[data][count[data]]=spotcount[data][i]
		}
	    }
	}
    
#    printf "%s\t%s\t%s\t%s\n", "# win" ,"run", "frame" , "spots"
    for(d=1; d<=data; d++){ #anzahl datensaetze
	for (k[d]=1; k[d]<=count[d]; k[d]++){ # counter der Windows
	    if(maxValue[d][k[d]]!=0){
		crystalCount+=1
#		printf "%i\t%i\t%i\t%i\n",  k[d], runNo[d] , maxFrame[d][k[d]], maxValue[d][k[d]]
		if(maxValue[d][k[d]]>=threshold){
		    crystalPosEnd[crystalCount]=maxFrame[d][k[d]]
		    crystalPosStart[crystalCount]=maxFrame[d][k[d]]
		    for(u=1; u<=crystalLength; u++){
			idxPosU=maxFrame[d][k[d]]+u
			spotPosU=spotFrame[d][idxPosU]
			if(spotPosU>=0.3*maxValue[d][k[d]]&&spotPosU>=threshold)
			    crystalPosEnd[crystalCount]=idxPosU
			else
			    break
		    }
		negCrystalLength=crystalLength*(-1)
		    for(v=-1; v>=negCrystalLength; v--){
			idxPosV=maxFrame[d][k[d]]+v
			spotPosV=spotFrame[d][idxPosV]
			if(spotPosV>=0.3*maxValue[d][k[d]]&&spotPosV>=threshold)
			    crystalPosStart[crystalCount]=idxPosV
			else
			    break
		    }
		    maxF[crystalCount]=maxFrame[d][k[d]]
		}
	    }
	}
    }
    printf "%s\t%s\t%s\n", "#Max", "Start", "End"
    for(a=1; a<=crystalCount; a++){
	if(crystalPosStart[a]!=crystalPosEnd[a]){
	    system("mkdir /path_to_processingfolder/xds_Protein_ori_"runNo[data]"_"crystalPosStart[a]"-"crystalPosEnd[a]"; cd /path_to_processingfolder/xds_Protein_ori_"runNo[data]"_"crystalPosStart[a]"-"crystalPosEnd[a]"; cp /path_to_original_XDS_Input/OriginalXDSINPperRun/"runNo[data]"_XDS.INP ./XDS.INP ; echo \"DATA_RANGE= "crystalPosStart[a]" "crystalPosEnd[a]" \"  >> XDS.INP ; echo \"STARTING_FRAME= "crystalPosStart[a]"\" >> XDS.INP; echo \"SPACE_GROUP_NUMBER= 1\" >> XDS.INP echo \"UNIT_CELL_CONSTANTS= 57.24 57.24 198.19 90.0 90.0 120.0 \" >> XDS.INP;  cd ../../.. ")
	  #  close(system)
	}
	printf "%i\t%i\t%i\n", maxF[a], crystalPosStart[a], crystalPosEnd[a]
    }
		    
		    


}
