# Supplementary material for: A streamlined approach to structure elucidation using in cellulo crystallized recombinant proteins, InCellCryst
Source: Nat Commun. 2024 Feb 24;15:1709. doi: 10.1038/s41467-024-45985-7 (PMC10894269; doi:10.1038/s41467-024-45985-7)
Supplement: Supplementary file 6 — Supplementary Data 3 [file 41467_2024_45985_MOESM6_ESM.zip › NCOMMS-23-24027B_Supplementary Data 3_XDS script overlapping crystals.awk]

BEGIN{
  getline
  runNoNew=$1
  startNew=$2
  endNew=$3
  lengthNew=endNew-startNew
}
$1==runNoNew{
    runNoOld=runNoNew
    startOld=startNew
    endOld=endNew
    lengthOld=lengthNew
    runNoNew=$1
    startNew=$2
    endNew=$3
    lengthNew=endNew-startNew
    meanLength=(lengthOld+lengthNew)/2
    if (startOld<startNew&&endOld<=startNew||startNew<startOld&&endNew<=startOld) { #if no overlapp
   	 print "INPUT_FILE= /path_to_processingfolder/xds_Protein_ori_"runNoOld"_"startOld"-"endOld"/XDS_ASCII.HKL" # then add Run to XSCALE
    } else { #if overlapp
        if ((endOld-startNew)>=(2)){ # if overlapp is more than 2 frames
            cmdCO1 = "grep \"UNIT_CELL_C-AXIS\" /path_to_processingfolder/xds_Protein_ori_"runNoOld"_"startOld"-"endOld"/XDS_ASCII.HKL | awk '{print $2}' "
            cmdCN1 = "grep \"UNIT_CELL_C-AXIS\" /path_to_processingfolder/xds_Protein_ori_"runNoNew"_"startNew"-"endNew"/XDS_ASCII.HKL| awk '{print $2}'"
            cmdCO2 = "grep \"UNIT_CELL_C-AXIS\" /path_to_processingfolder/xds_Protein_ori_"runNoOld"_"startOld"-"endOld"/XDS_ASCII.HKL | awk '{print $3}' "
	    cmdCN2 = "grep \"UNIT_CELL_C-AXIS\" /path_to_processingfolder/xds_Protein_ori_"runNoNew"_"startNew"-"endNew"/XDS_ASCII.HKL| awk '{print $3}'"
	    cmdCO3 = "grep \"UNIT_CELL_C-AXIS\" /path_to_processingfolder/xds_Protein_ori_"runNoOld"_"startOld"-"endOld"/XDS_ASCII.HKL | awk '{print $4}' "
	    cmdCN3 = "grep \"UNIT_CELL_C-AXIS\" /path_to_processingfolder/xds_Protein_ori_"runNoNew"_"startNew"-"endNew"/XDS_ASCII.HKL| awk '{print $4}'"
        
          cmdCO1 | getline X1	    #print $0
          cmdCN1 | getline X2
          cmdCO2 | getline Y1
          cmdCN2 | getline Y2 
          cmdCO3 | getline Z1
	  cmdCN3 | getline Z2
  #         
            close(cmdCO1)
            close(cmdCN1)
            close(cmdCO2)
            close(cmdCN2)
            close(cmdCO3)
            close(cmdCN3)
	
            if (((X1*X2+Y1*Y2+Z1*Z2)/((X1+Y1+Z1)^2))>0.99||((X1*X2+Y1*Y2+Z1*Z2)/((X1+Y1+Z1)^2))<-0.99){ # crystals are equal
                if (lengthNew<=lengthOld){ # use the old one else skip the old one and check the new one against the next (is that helpful?)
                    print "INPUT_FILE= /path_to_processingfolder/xds_Protein_ori_"runNoOld"_"startOld"-"endOld"/XDS_ASCII.HKL"
                    getline 
		    runNoNew=$1
		    startNew=$2 #startOld        
                    endNew=$3 #endOld
		    lengthNew=$3-$2 #endOld-startOld
               }else if (lengthNew>lengthOld){


        }
            }else{ #wenn Kristalle ungleich, dann behalte beide.
		       print "INPUT_FILE= /path_to_processingfolder/xds_Protein_ori_"runNoOld"_"startOld"-"endOld"/XDS_ASCII.HKL"
	    }}
            else{ # if overlapp is less than 2 frames
                print "INPUT_FILE= /path_to_processingfolder/xds_Protein_ori_"runNoOld"_"startOld"-"endOld"/XDS_ASCII.HKL"   # then add oldRun to XSCALE
    

}
}
$1!=runNoNew{        #if new run, set old variables new
    print "INPUT_FILE= /path_to_processingfolder/xds_Protein_ori_"runNoOld"_"startOld"-"endOld"/XDS_ASCII.HKL"
    runNoNew=$1
    startNew=$2
    endNew=$3
    lengthNew=endNew-startNew
#    getline
}END{
    
    print "INPUT_FILE= /path_to_processingfolder/xds_Protein_ori_"runNoOld"_"startOld"-"endOld"/XDS_ASCII.HKL"
}
