# Supplementary material for: A streamlined approach to structure elucidation using in cellulo crystallized recombinant proteins, InCellCryst
Source: Nat Commun. 2024 Feb 24;15:1709. doi: 10.1038/s41467-024-45985-7 (PMC10894269; doi:10.1038/s41467-024-45985-7)
Supplement: Supplementary file 8 — Source Data [file 41467_2024_45985_MOESM8_ESM.xlsx]

## Sheet: Figure 2
InCellCryst - A streamlined approach to structure elucidation using in cellulo crystallized recombinant proteins
Robert Schönherr, Juliane Boger, J. Mia Lahey-Rudolph, Mareike Harms, Jacqueline Kaiser, Sophie Nachtschatt, Marla Wobbe,
Rainer Duden, Peter König, Gleb Bourenkov, Thomas R. Schneider and Lars Redecke
Source data
Figure 2a
Comparison of the susceptibility of different insect cell lines for recombinant baculovirus (rBV) infection.
Three different rBVs were titrated on High Five cells as well as on two Sf9 cell lines obtained from different sources.
The averaged TCID50-values of four independent experiments with standard deviation are shown.
	TCID50/mL
	Luciferase+ cyto	Cathepsin B KDEL	mCherry SS-R
Experiment	Hi5	Hi5	Hi5
1	2.21171e+07	1.75682e+07	3.12412e+07
2	5.55556e+06	5.55556e+06	1.75682e+07
3	1.75682e+07	5.55556e+06	1.75682e+07
4	2.21171e+07	1.39549e+07	9.87933e+07
Mean	1.68395e+07	1.06586e+07	4.12927e+07
Standard dev.	7.82227e+06	6.07428e+06	3.88718e+07
	Sf9 1	Sf9 1	Sf9 1
1	1.31743e+07	2.21171e+06	2.21171e+06
2	2.21171e+06	1.39549e+06	1.75682e+06
3	3.12412e+06	1.75682e+06	2.21171e+06
4	3.12412e+06	1.28341e+06	3.78496e+06
Mean	5.40856e+06	1.66186e+06	2.4913e+06
Standard dev.	5.19499e+06	418540	888698
	Sf9 2	Sf9 2	Sf9 2
1	312412	175682	378496
2	175682	55555.6	221171
3	987933	175682	987933
4	555556	221171	175682
Mean	507896	157023	440820
Standard dev.	356505	70962.2	374949
Figure 2b
Comparison of virus production of High Five and Sf9 cell lines.
Two different rBVs (with/without crystal production capability) were amplified on the denoted cell lines in three independent experiments and titrated twice on High Five cells.
	TCID50/mL		TCID50/mL		TCID50/mL
	mCherry cyto	IMPDH PTS1	mCherry cyto	IMPDH PTS1	mCherry cyto	IMPDH PTS1
Experiment	Hi5	Hi5	Sf9 1	Sf9 1	Sf9 2	Sf9 2
1	13954.9	5555.56	9.87933e+07	9.87933e+07	221171	987933
	9879.33	5555.56	1.39549e+08	2.21171e+07	221171	221171
2	2211.71	1756.82	1.39549e+07	1.39549e+07	139549	98793.3
	5555.56	1756.82	3.12412e+07	1.39549e+07	98793.3	221171
3	3124.12	1756.82	2.21171e+07	5.55556e+07	221171	312412
	13954.9	9879.33	3.12412e+07	3.12412e+07	221171	139549
Mean	8113.43	4376.82	5.61495e+07	3.92695e+07	187171	330171
Standard dev.	5246.54	3275.66	5.08988e+07	3.3011e+07	54226.1	330636
Figure 2c
Comparison of virus productions depending on the initial infection titer.
The differences between infection and harvesting titers are shown as amplification factors.
Data of three independent experiments are presented as mean values +/- SD.
	Multiplication factor
	mCherry cyto Hi5
Starting titer	10^1	10^2	10^3	10^4	10^5	10^6
Experiment
1	1.10585	0.771744	2.44047	1.19171	1.03462	1.52011
2	1.10585	1.90018	0.771744	0.388363	0.771744	0.555556
3	0	1.37238	1.19171	0.853952	0.244047	1.19171
Mean	0.737236	1.3481	1.46798	0.811343	0.683469	1.08913
Standard dev.	0.638465	0.564609	0.867987	0.403366	0.402609	0.490393
	Multiplication factor
	mCherry cyto Sf9 1
Starting titer	10^1	10^2	10^3	10^4	10^5	10^6
Experiment
1	19842.6	19842.6	9194.8	11917.1	507.658	31.2412
2	4339.84	3656.19	1984.26	2259.81	987.933	55.5556
3	13723.8	4339.84	2667.91	2667.91	1191.71	115.619
Mean	12635.4	9279.55	4615.66	5614.95	895.768	67.4719
Standard dev.	7808.49	9154.28	3980.36	5461.66	351.217	43.4327
	Multiplication factor
	mCherry cyto Sf9 2
Starting titer	10^1	10^2	10^3	10^4	10^5	10^6
Experiment
1	198.426	19.8426	31.2412	22.1171	98.7933	43.3984
2	55.3279	31.2412	15.7616	11.9171	19.8426	26.6791
3	85.3952	78.5587	26.6791	22.1171	113.567	115.619
Mean	113.05	43.2142	24.5606	18.7171	77.401	61.8988
Standard dev.	75.4512	31.1353	7.95429	5.88894	50.3913	47.268
	Multiplication factor
	IMPDH PTS1 Hi5
Starting titer	10^1	10^2	10^3	10^4	10^5	10^6
Experiment
1	1.10585	0.771744	0.771744	0.555556	0.650172	0.175682
2	0	0.110585	0.157616	0.175682	0.18036	0.175682
3	0	0.110585	0.175682	0.581808	0.198426	0.198426
Mean	0.368618	0.330972	0.368347	0.437682	0.342986	0.183264
Standard dev.	0.638465	0.38172	0.349469	0.227278	0.266184	0.0131314
	Multiplication factor
	IMPDH PTS1 Sf9 1
Starting titer	10^1	10^2	10^3	10^4	10^5	10^6
Experiment
1	19310.3	24404.7	15761.6	6045.52	433.984	15.7616
2	433.984	433.984	1395.49	1395.49	853.952	77.1744
3	9755.24	1672.64	5555.56	4339.84	1275.48	81.4921
Mean	9833.18	8837.11	7570.87	3926.95	854.473	58.1427
Standard dev.	9438.41	13496.1	7392.03	2352.35	420.75	36.7666
	Multiplication factor
	IMPDH PTS1 Sf9 2
Starting titer	10^1	10^2	10^3	10^4	10^5	10^6
Experiment
1	4.93967	6.50172	18.036	60.4552	80.8332	24.4047
2	7.71744	22.5981	15.7616	15.9982	77.1744	26.6791
3	0	3.12412	60.4552	22.5981	98.8996	56.3741
Mean	4.21904	10.7413	31.4176	33.0171	85.6357	35.8193
Standard dev.	3.90886	10.4062	25.173	23.9901	11.6316	17.8373

## Sheet: Figure 3a
InCellCryst - A streamlined approach to structure elucidation using in cellulo crystallized recombinant proteins
Robert Schönherr, Juliane Boger, J. Mia Lahey-Rudolph, Mareike Harms, Jacqueline Kaiser, Sophie Nachtschatt, Marla Wobbe,
Rainer Duden, Peter König, Gleb Bourenkov, Thomas R. Schneider and Lars Redecke
Source data
Figure 3a
Size differences between crystals of the same protein produced in the two cell lines.
Measurements of several hundred crystals are shown.
IMPDH cyto							HEX-1 cyto							Luciferase+ cyto
Sf9			High Five				Sf9			High Five				Sf9			High Five
Crystal no.	length [µm]	width [µm]	Crystal no.	length [µm]	width [µm]		Crystal no.	length [µm]	width [µm]	Crystal no.	length [µm]	width [µm]		Crystal no.	length [µm]	width [µm]	Crystal no.	length [µm]	width [µm]
1	54.928	4.076	1	40.995	3.285		1	4.492	3.176	1	14.55	3.828		1	69.941	2.296	1	268.186	2.46
2	56.576	4.277	2	36.054	1.984		2	6.833	3.578	2	30.618	6.024		2	71.802	2.347	2	147.817	2.076
3	73.226	7.505	3	89.052	7.002		3	9.761	4.348	3	21.756	6.323		3	118.85	2.923	3	261.266	2.297
4	83.111	4.317	4	56.316	2.287		4	6.539	4.474	4	22.423	2.214		4	90.25	1.913	4	99.296	2.37
5	38.002	3.487	5	36.595	3.325		5	7.791	3.225	5	11.299	5.31		5	50.513	0.892	5	218.184	2.244
6	38.482	3.961	6	144.346	9.188		6	6.539	3.87	6	23.022	3.13		6	31.206	1.384	6	168.757	2.431
7	20.51	2.116	7	58.582	3.227		7	10.127	4.303	7	37.45	6.833		7	56.947	1.64	7	38.068	2.211
8	71.378	6.3	8	54.277	2.469		8	6.803	3.473	8	34.617	6.268		8	90.01	2.181	8	175.183	2.46
9	20.506	1.253	9	43.005	3.325		9	4.136	1.52	9	13.787	3.232		9	66.789	1.58	9	173.289	2.65
10	30.05	1.245	10	51.392	4.938		10	5.205	1.949	10	35.864	5.31		10	70.994	2.365	10	113.59	1.968
11	30.315	3.632	11	63.107	2.141		11	8.979	3.894	11	4.411	1.982		11	109.475	3.387	11	164.521	3.112
12	24.354	2.043	12	45.099	4.628		12	6.353	2.755	12	19.242	4.641		12	97.9	1.496	12	145.526	2.244
13	48.443	3.629	13	33.036	2.287		13	5.953	2.831	13	40.394	6.443		13	103.952	1.766	13	83.121	2.677
14	18.7	2.419	14	109.893	5.115		14	9.445	3.5	14	24.028	5.019		14	55.996	1.995	14	90.468	2.576
15	32.719	2.038	15	54.256	6.453		15	12.088	5.414	15	26.058	4.24		15	71.035	2.1	15	153.968	2.861
16	56.516	3.072	16	82.019	4.32		16	12.118	3.365	16	20.251	4.561		16	49.779	0.984	16	127.227	3.204
17	49.261	5.706	17	88.501	4.737		17	8.187	3.447	17	26.292	5.481		17	40.642	2.075	17	105.106	2.509
18	37.203	2.507	18	43.457	2.391		18	6.807	3.258	18	21.83	5.643		18	50.566	1.328	18	207.706	2.244
19	44.098	4.154	19	61.063	3.26		19	11.65	4.848	19	44.863	5.947		19	115.301	1.791	19	137.804	3.849
20	22.636	2.494	20	67.729	5.506		20	6.789	3.018	20	20.18	4.641		20	102.459	1.717	20	141.13	3.786
21	11.827	1.856	21	66.655	3.969		21	16.268	3.467	21	12.139	3.101		21	72.168	1.328	21	243.624	3.366
22	20.83	2.705	22	60.413	5.094		22	6.362	3.275	22	14.423	5.481		22	93.29	2.234	22	132.497	3.899
23	70.617	7.185	23	57.834	4.462		23	5.682	3.678	23	7.932	2.893		23	60.773	1.913	23	167.42	1.774
24	35.992	3.257	24	65.103	5.24		24	9.732	3.582	24	19.27	4.774		24	130.152	1.711	24	230.497	3.204
25	39.036	2.32	25	86.574	5.618		25	10.44	3.927	25	39.416	8.818		25	78.531	1.183	25	156.731	1.893
26	77.667	9.038	26	65.588	5.115		26	8.633	3.443	26	15.517	5.594		26	71.814	2.1	26	141.682	2.421
27	24.681	2.442	27	74.442	7.052		27	15.374	3.804	27	23.604	5.947		27	99.025	1.614	27	132.123	2.46
28	81.824	2.2	28	32.421	2.141		28	7.958	3.699	28	31.393	5.713		28	94.269	2.116	28	191.578	2.509
29	15.698	1.467	29	77.683	7.234		29	12.028	3.794	29	20.466	2.15		29	74.397	2.949	29	76.608	3.271
30	41.202	2.365	30	38.643	3.845		30	5.947	3.428	30	44.012	5.015		30	61.356	2.641	30	271.549	2.576
31	79.23	7.096	31	80.229	5.387		31	11.099	3.894	31	28.624	4.305		31	95.373	1.93	31	165.41	1.392
32	37.104	2.2	32	70.098	4.437		32	7.463	3.5	32	32.618	6.25		32	79.73	1.995	32	197.817	4.233
33	43.692	3.809	33	54.299	4.437		33	8.909	3.232	33	27.628	7.574		33	56.305	2.677	33	115.149	1.676
34	18.068	2.116	34	48.33	3.716		34	5.95	2.075	34	27.692	4.715		34	84.027	1.957	34	94.934	3.416
35	46.372	2.266	35	55.75	2.709		35	5.937	2.739	35	33.04	4.108		35	77.953	2.803	35	63.132	2.566
36	31.715	1.496	36	20.133	2.203		36	8.087	3.85	36	37.45	5.692		36	92.93	1.766	36	109.766	2.244
37	13.699	2.595	37	43.004	2.648		37	16.962	4.136	37	26.192	4.651		37	71.639	1.474	37	200.488	3.967
38	11.774	1.717	38	62.881	3.672		38	6.482	3.01	38	39.425	5.962		38	76.419	3.081	38	130.852	2.936
39	39.208	3.74	39	87.092	5.422		39	8.865	2.316	39	13.902	4.715		39	85.683	2.054	39	232.69	3.843
40	25.986	3.217	40	69.854	4.187		40	18.097	5.789	40	25.723	5.414		40	97.798	1.995	40	188.763	3.151
41	74.815	5.768	41	92.031	7.052		41	7.027	2.328	41	35.68	3.761		41	75.402	2.059	41	169.71	3.962
42	16.023	3.679	42	65.221	6.039		42	7	3.041	42	25.485	5.868		42	43.123	1.64	42	202.861	2.861
43	52.358	3.548	43	59.952	6.573		43	9.75	3.225	43	34.618	6.45		43	96.344	1.146	43	137.725	3.528
44	48.688	4.681	44	26.51	2.425		44	11.687	4.549	44	16.997	3.282		44	103.939	1.907	44	192.084	1.98
45	101.45	3.297	45	31.44	5.521		45	9.837	3.759	45	24.793	5.2		45	98.609	1.711	45	72.21	3.528
46	25.193	2.562	46	45.231	2.806		46	6.5	3.056	46	39.476	5.904		46	66.068	1.117	46	187.349	2.37
47	23.479	2.365	47	65.229	4.575		47	13.422	3.964	47	26.473	2.868		47	58.915	1.64	47	78.006	2.37
48	16.496	2.498	48	54.736	3.545		48	17.515	4.151	48	19.944	5.643		48	51.85	2.459	48	112.298	2.993
49	110.062	4.724	49	67.148	3.159		49	10.7	3.078	49	16.184	3.947		49	76.543	1.856	49	89.08	2.297
50	54.608	4.642	50	65.051	5.613		50	15.695	4.735	50	40.088	9.053		50	68.307	1.21	50	132.802	3.967
51	46.982	4.731	51	40.743	2.501		51	5.977	2.988	51	9.735	3.399		51	47.389	2.239	51	105.882	3.416
52	40.081	5.289	52	78.151	4.581		52	4.987	1.29	52	38.174	7.211		52	93.148	2.1	52	99.706	2.641
53	42.926	4.11	53	65.519	3.545		53	8.605	4.385	53	25.945	5.947		53	94.088	1.452	53	153.717	4.323
54	22.326	4.896	54	56.176	4.187		54	19.904	4.327	54	30.425	4.95		54	78.105	1.766	54	90.292	2.509
55	40.085	2.296	55	47.823	5.362		55	9.405	3.306	55	22.625	4.305		55	114.005	1.66	55	170.969	2.46
56	54.295	6.128	56	24.905	2.334		56	13.366	4.305	56	34.618	7.62		56	110.349	2.562	56	99.175	1.88
57	46.076	3.345	57	62.812	4.51		57	18.647	5.31	57	17.802	5.015		57	113.311	1.968	57	191.676	1.88
58	23.627	2.277	58	89.463	6.339		58	6.947	3.289	58	42.561	6.414		58	80.061	1.766	58	184.25	2.421
59	62.581	2.799	59	37.396	1.998		59	9.848	2.598	59	42.512	8.979		59	55.134	0.88	59	115.807	3.249
60	54.47	3.301	60	45.793	4.206		60	5.649	2.519	60	21.179	3.655		60	97.989	2.566	60	176.479	2.431
61	77.426	5.941	61	64.64	8.361		61	8.437	2.697	61	55.562	9.47		61	74.05	1.253	61	64.645	1.968
62	73.546	6.957	62	103.82	4.965		62	10.775	4.324	62	23.276	5.443		62	63.304	1.717	62	214.222	4.34
63	36.618	2.442	63	71.949	3.553		63	6.876	4.584	63	34.668	7.211		63	71.002	1.907	63	129.645	2.861
64	14.817	1.62	64	53.311	3.382		64	7.463	3.232	64	7.053	2.893		64	80.805	1.068	64	249.737	2.993
65	25.239	2.2	65	46.903	5.219		65	8.643	3.876	65	36.266	7.224		65	40.078	2.645	65	101.458	2.677
66	34.343	2.442	66	55.305	3.83		66	10.241	4.601	66	27.538	7		66	92.487	2.181	66	135.05	2.029
67	23.793	1.974	67	37.048	2.597		67	7.99	3.078	67	21.176	5.323		67	66.263	1.856	67	125.225	1.993
68	13.064	1.76	68	29.397	2.103		68	10.196	3.699	68	36.249	5.097		68	101.178	1.673	68	191.415	2.993
69	25.268	1.968	69	45.868	3.429		69	12.257	3.876	69	19.175	4.057		69	43.013	1.913	69	173.982	3.849
70	17.941	1.445	70	70.821	3.752		70	11.361	3.562	70	20.408	5.074		70	100.983	2.657	70	121.052	2.96
71	29.867	2.166	71	51.537	4.921		71	9.687	2.798	71	19.874	5.904		71	100.605	2.181	71	45.667	2.339
72	29.72	2.388	72	71.067	5.713		72	17.119	3.365	72	21.216	4.631		72	112.294	1.711	72	222.879	5.137
73	48.34	2.912	73	58.312	4.51		73	9.426	3.649	73	37.336	4.808		73	99.903	1.496	73	191.494	4.536
74	26.38	3.095	74	73.093	6.184		74	7.834	4.725	74	30.48	6.564		74	65.749	1.174	74	124.669	3.528
75	83.664	4.877	75	48.034	4.61		75	9.455	3.968	75	37.743	6.45		75	71.955	1.467	75	77.26	2.509
76	87.632	6.43	76	50.743	3.781		76	10.692	3.228	76	23.796	4.774		76	69.829	2.406	76	187.649	2.431
77	30.542	2.657	77	69.882	4.468		77	6.88	3.232	77	24.455	5.231		77	117.647	1.867	77	143.483	3.271
78	23.527	1.467	78	33.497	2.826		78	9.723	4.175	78	36.251	4.327		78	106.307	1.467	78	154.886	2.431
79	32.295	1.647	79	50.112	3.672		79	20.785	5.548	79	28.559	3.101		79	64.436	1.587	79	114.653	2.65
80	10.466	2.22	80	63.407	2.797		80	8.508	4.937	80	36.973	7.16		80	106.112	1.838	80	132.096	1.993
81	38.445	2.768	81	36.856	1.984		81	6.682	3.278	81	38.65	5.097		81	65.741	1.785	81	118.861	2.894
82	16.83	3.772	82	74.284	7.215		82	6.368	3.306	82	8.113	1.733		82	63.282	1.717	82	105.739	2.677
83	77.297	5.84	83	34.075	1.814		83	6.514	3.081	83	21.893	5.507		83	69.298	1.791	83	131.309	2.46
84	24.404	1.717	84	114.63	5.912		84	16.138	5.178	84	30.674	6.085		84	60.221	1.58	84	81.303	4.25
85	19.092	1.467	85	72.689	5.825		85	8.274	3.947	85	32.946	5.001		85	123.834	2.277	85	122.795	3.528
86	35.237	1.64	86	40.009	3.301		86	15.372	3.696	86	18.715	3.964		86	96.638	2.166	86	130.751	2.244
87	44.227	5.318	87	83.501	4.135		87	15.089	3.71	87	15.348	5.692		87	107.066	1.532	87	107.399	2.339
88	10.139	2.059	88	50.735	3.545		88	8.853	3.491	88	8.943	3.078		88	81.759	2.818	88	179.355	2.722
89	47.056	3.403	89	54.148	5.347		89	5.231	2.659	89	25.021	5.31		89	87.248	2.059	89	169.161	4.536
90	57.125	8.042	90	68.388	3.325		90	6.359	2.998	90	12.823	2.451		90	91.632	1.328	90	87.817	3.741
91	24.196	1.785	91	31.922	3.492		91	6.064	3.278	91	30.792	4.235		91	77.065	2.075	91	167.65	3.151
92	52.09	5.187	92	55.487	7.002		92	8.373	2.456	92	29.524	5.033		92	67.431	1.559	92	145.505	2.339
93	54.526	3.174	93	64.677	4.51		93	10.7	4.017	93	52.252	5.375		93	97.157	2.595	93	124.997	2.757
94	78.34	3.964	94	63.425	3.325		94	11.99	2.519	94	26.927	7.338		94	40.063	1.673	94	133.788	2.37
95	29.091	5.289	95	57.983	4.413		95	10.484	3.338	95	24.561	5.2		95	67.344	1.913	95	104.926	3.057
96	29.261	2.296	96	61.018	5.811		96	8.448	3.876	96	23.969	4.907		96	65.742	2.043	96	128.706	3.301
97	15.551	1.183	97	55.715	7.234		97	4.079	3.06	97	29.505	6.947		97	42.901	1.353	97	123.268	3.151
98	37.272	2.705	98	68.052	6.763		98	6.507	2.99	98	30.831	7.211		98	75.078	1.64	98	146.274	2.509
99	18.721	2.498	99	61.018	5.362		99	7.8	3.761	99	28.247	4.561		99	94.867	2.388	99	216.594	2.509
100	16.686	1.913	100	61.824	4.987		100	12.721	4.427	100	27.204	5.528		100	90.6	1.467	100	239.675	4.76
101	11.33	2.085	101	44.39	3.159		101	8.173	3.761	101	36.507	6.595		101	116.261	2.442	101	88.775	2.244
102	25.301	1.253	102	90.55	5.025		102	6.336	2.885	102	17.372	4.175		102	46.967	1.64	102	266.745	3.582
103	70.229	6.043	103	60.159	4.419		103	9.548	4.735	103	21.902	4.556		103	97.932	1.93	103	197.788	3.911
104	36.561	1.58	104	49.578	5.073		104	5.929	3.473	104	8.059	3.289		104	56.309	1.353	104	125.626	2.076
105	29.378	1.64	105	39.186	1.642		105	7.348	3.559	105	47.239	7.525		105	73.722	1.856	105	178.257	2.076
106	28.973	1.62	106	29.762	1.626		106	8.173	3.467	106	7.072	4.284		106	40.995	1.262	106	169.364	2.076
107	98.767	3.991	107	54.432	3.159		107	7.562	3.289	107	31.899	7.301		107	72.181	1.614	107	133.648	2.993
108	18.769	1.51	108	59.151	3.635		108	12.23	4.535	108	8.232	6.392		108	108.514	1.785	108	154.593	2.088
109	51.274	3.136	109	66.243	6.983		109	9.911	4.108	109	27.193	4.964		109	31.918	1.253	109	153.268	2.96
110	46.961	3.345	110	52.001	3.606		110	12.536	3.47	110	18.092	4.411		110	71.664	2.406	110	176.744	2.088
111	60.311	1.474	111	44.912	2.648		111	8.249	3.341	111	17.989	5.097		111	70.269	2.1	111	86.266	1.993
112	27.261	2.566	112	39.175	2.469		112	5.038	2.454	112	16.177	5.31		112	64.356	1.791	112	85.193	2.818
113	72.48	6.511	113	41.238	4.056		113	6.696	2.795	113	8.919	4.348		113	89.664	2.791	113	110.342	3.747
114	60.447	7.066	114	64.024	4.32		114	5.443	3.254	114	32.403	6.323		114	99.572	2.347	114	118.166	1.993
115	13.884	1.766	115	41.204	4.651		115	6.275	3.257	115	27.029	5.31		115	98.266	2.085	115	81.091	1.893
116	64.764	6.668	116	65.301	5.094		116	8.603	3.44	116	34.724	7.788		116	142.073	3.569	116	70.515	4.227
117	22.298	2.075	117	101.178	2.141		117	7.833	3.957	117	32.253	3.876		117	77.21	1.815	117	135.145	1.993
118	30.508	3.569	118	43.382	2.938		118	4.812	2.722	118	49.911	10.126		118	92.131	1.51	118	93.866	2.677
119	29.738	2.562	119	66.984	5.736		119	15.534	3.488	119	25.723	5.236		119	94.85	2.054	119	159.417	2.211
120	14.717	1.785	120	54.692	4.437		120	8.847	4.112	120	7.108	2.365		120	58.607	1.673	120	204.599	2.659
121	48.675	3.991	121	91.467	5.521		121	9.696	4.205	121	18.077	4.24		121	58.97	1.815	121	149.141	3.642
122	53.951	3.053	122	35.7	3.325		122	15.105	4.3	122	20.713	6.327		122	90.974	1.452	122	153.376	1.76
123	35.56	1.312	123	52.499	2.797		123	8.159	3.241	123	27.517	4.561		123	77.181	1.673	123	85.282	2.244
124	38.289	3.964	124	68.129	4.413		124	10.518	4.409	124	21.565	4.432		124	65.755	2.882	124	123.763	3.767
125	26.309	2.938	125	59.555	3.028		125	13.173	4.427	125	18.7	2.995		125	64.273	1.957	125	157.545	2.2
126	22.801	2.388	126	45.705	3.515		126	12.162	3.232	126	38.012	5.785		126	71.575	2.277	126	94.033	3.089
127	12.658	3.437	127	67.71	4.697		127	6.294	2.988	127	16.055	5.196		127	32.825	1.474	127	173.799	1.968
128	116.955	4.376	128	74.76	6.771		128	11.462	4.235	128	26.661	5.164		128	106.42	2.938	128	154.004	3.081
129	33.567	3.221	129	54.541	3.028		129	8.418	2.592	129	35.016	6.261		Mean	79.4931	1.91369	129	102.488	2.46
130	26.59	1.32	130	83.542	3.635		130	9.842	3.917	130	43.816	7.147		SD	22.5769	0.50922	130	158.942	2.339
131	68.053	7.9	131	63.8	4.788		131	5.849	3.964	131	32.339	6.748					131	253.865	2.37
132	32.761	2.32	132	42.539	3.382		132	9.55	4.774	132	39.439	6.833					132	95.449	1.88
133	68.385	5.729	133	39.957	3.628		133	16.921	5.841	133	34.403	6.16					133	103.044	3.582
134	20.515	3.667	134	61.919	5.949		134	10.769	4.72	134	14.039	4.907					134	177.815	2.266
135	29.358	2.818	135	50.413	5.362		135	14.179	3.606	135	22.519	5.607					135	131.142	3.089
136	40.572	2.442	136	91.644	4.883		136	12.05	4.079	136	46.247	7.423					136	94.467	2.46
137	18.682	1.815	137	42.513	1.858		137	18.031	3.711	137	23.88	3.953					137	155.943	2.509
138	67.804	5.546	138	41.972	3.325		138	7.847	3.68	138	40.95	9.192					138	187.178	2.722
139	95.081	4.859	139	74.966	8.962		139	7.175	2.769	139	29.677	5.178					139	249.505	4.536
140	57.208	2.97	140	68.229	5.115		140	12.06	5.385	140	27.47	4.808					140	73.014	2.431
141	9.237	1.974	141	70.048	8.212		141	6.382	3.467	141	41.408	7.479					141	204.081	3.799
142	29.747	1.532	142	67.262	6.378		142	5.31	3.275	142	52.625	6.25					142	192.602	3.271
143	66.015	1.968	143	100.145	3.752		143	18.999	4.089	143	34.743	5.019					143	69.286	1.774
144	26.968	2.388	144	51.626	2.91		144	15.105	3.68	144	16.154	5.288					144	136.119	2.659
145	84.531	5.957	145	53.333	2.835		145	13.688	3.665	145	42.185	5.868					145	39.714	2.178
146	58.325	3.623	146	59.353	5.694		146	9.302	4.353	146	17.694	4.832					146	107.967	3.437
147	57.317	4.604	147	41.673	3.116		147	5.594	2.161	147	13.935	2.432					147	164.871	3.138
148	31.491	1.445	148	45.476	3.613		148	8.093	2.285	148	15.719	6.539					148	81.978	3.112
149	59.118	2.419	149	42.183	4.437		149	10.498	3.624	149	17.897	3.5					149	116.054	2.722
150	15.726	3.817	150	50.097	4.056		150	7.079	4.009	150	20.538	3.761					Mean	144.084	2.81654
151	35.245	6.022	151	61.362	1.984		151	12.794	3.947	151	32.862	5.868					SD	50.7388	0.740272
152	17.171	2.419	152	37.359	3.745		152	5.227	2.899	152	13.143	7.095
153	47.271	3.024	153	43.809	3.484		153	8.888	3.225	153	24.77	3.828
154	28.667	1.995	154	64.494	2.938		154	7.786	3.565	154	43.335	7.36
155	32.482	1.384	155	53.926	4.437		155	8.299	3.876	155	37.905	7.698
156	56.058	3.747	156	67.211	5.862		156	6.116	3.337	156	18.667	5.607
157	55.39	4.454	157	47.888	4.883		157	9.96	4.136	157	32.053	5.164
158	26.1	1.907	158	25.622	2.103		158	9.255	4.13	158	23.943	2.795
159	53.299	4.877	159	64.517	5.935		159	8.181	3.058	159	37.245	5.164
160	43.288	2.992	160	85.91	7.106		160	12.333	4.061	160	20.89	4.774
161	69.624	6.843	161	68.161	4.238		161	10.891	3.503	161	27.441	4.353
162	19.795	2.365	162	82.023	5.193		162	6.539	3.5	162	36.19	4.808
163	32.882	1.445	163	66.29	5.806		163	8.229	3.81	163	32.444	6.024
164	21.942	1.566	164	70.869	5.506		164	4.515	2.795	164	23.79	4.964
165	20.71	2.705	165	45.214	4.927		165	10.142	4.432	165	9.716	4.235
166	23.604	1.474	166	51.652	4.056		166	8.082	4.079	166	16.387	6.414
167	73.767	2.893	167	45.21	2.287		167	7.102	3.547	167	35.54	5.097
168	40.066	5.143	168	119.456	7.293		168	8.001	2.885	168	24.432	6.035
169	55.539	2.406	169	52.725	3.484		169	9.939	3.358	169	20.964	2.598
170	54.979	2.848	170	25.654	1.558		170	6.208	2.6	170	12.524	3.68
171	90.144	4.413	171	59.48	4.971		171	7.109	3.446	171	20.316	4.257
172	58.723	3.345	172	89.875	6.39		172	8.773	4.041	172	39.691	7.176
173	18.631	1.614	173	95.935	7.835		173	10.391	3.755	173	14.183	3.655
Mean	41.5347	3.29943	174	42.554	5.825		174	14.86	4.13	174	14.973	5.196
SD	22.6724	1.67399	175	67.655	5.347		175	5.692	3.338	175	14.615	5.68
			176	38.226	3.484		176	6.789	3.289	176	23.866	7.955
			177	26.769	1.814		177	5.205	2.618	177	12.647	3.399
			178	61.223	4.782		178	9.147	4.427	178	17.663	5.392
			179	40.406	3.453		179	11.163	4.912	179	16.268	4.432
			180	68.628	4.238		180	7.896	3.759	180	12.105	2.316
			181	33.459	2.709		181	14.074	3.761	181	26.04	4.432
			182	121.21	5.736		182	6.157	3.078	182	29.145	5.676
			183	150.409	5.594		183	7.01	3.678	183	23.014	5.379
			Mean	59.7366	4.35031		184	4.808	1.55	184	35.658	8.26
			SD	21.0828	1.57968		185	12.499	3.443	185	36.852	4.715
							186	9.124	3.761	186	27.794	4.95
							187	13.54	3.696	187	21.289	6.799
							188	7.02	3.101	188	15.652	3.101
							189	4.945	2.589	189	37.453	7.873
							190	8.684	3.761	190	43.166	6.55
							191	12.343	3.917	191	15.602	6.115
							192	6.934	3.101	192	26.178	4.651
							193	8.505	4.079	193	29.432	5.271
							194	10.377	4.263	194	35.928	6.279
							195	7.334	2.988	195	40.604	6.528
							196	10.965	3.225	196	21.058	6.748
							197	8.249	3.684	197	22.709	5.789
							198	9.053	4.73	198	10.746	2.795
							199	7.098	3.578	199	27.213	4.774
							200	7.121	2.316	200	14.041	6.382
							201	4.735	3.289	201	24.176	5.841
							202	5.539	3.491	202	23.974	4.52
							203	7.412	3.477	203	26.843	5.643
							204	9.793	3.473	204	26.455	4.774
							205	4.515	2.174	205	36.8	7.092
							206	10.662	3.696	206	15.267	4.515
							207	8.409	3.696	207	38.46	6.482
							208	13.136	5.033	208	15.148	3.964
							209	12.803	3.649	209	22.029	4.596
							210	9.67	2.988	210	25.979	6.054
							211	6.623	2.828	211	15.863	5.015
							212	8.366	3.559	212	35.125	6.679
							213	8.429	4.13	213	25.419	3.876
							214	14.514	3.917	214	18.521	4.348
							215	12.785	4.304	215	25.752	4.964
							216	11.628	3.338	216	36.286	5.375
							217	18.54	4.52	217	36.771	5.426
							218	11.398	3.897	218	20.134	3.018
							219	13.274	3.282	219	40.626	8.093
							220	9.735	4.321	220	17.714	5.178
							221	12.442	3.041	221	3.953	1.733
							222	4.696	1.962	222	41.247	9.806
							223	13.014	3.5	223	19.655	5.511
							224	9.961	2.774	224	8.082	2.987
							225	5.594	3.078	225	24.751	3.876
							226	10.296	4.214	226	25.491	4.474
							227	7.454	2.924	227	25.526	5.507
							228	5.841	2.58	228	27.064	5.074
							229	6.25	2.589	229	7.755	2.432
							230	8.773	3.06	230	30.793	3.947
							231	6.751	3.399	231	19.508	5.904
							232	9.872	4.105	232	28.563	6.25
							233	9.937	4.288	233	36.188	7.767
							234	6.668	4.3	234	35.095	5.868
							235	8.079	3.473	235	26.402	5.607
							236	9.006	3.696	236	23.662	8.027
							237	6.482	2.404	237	27.064	5.015
							238	4.617	2.348	238	18.689	4.964
							239	7.48	2.92	239	30.012	6.934
							240	4.903	2.737	240	34.022	5.737
							241	8.019	2.36	241	26.334	4.851
							242	8.817	3.446	242	24.561	4.616
							243	11.151	3.101	243	32.934	5.2
							244	17.846	5.196	244	16.346	6.268
							245	10.095	3.667	245	28.817	6.717
							246	6.061	2.871	246	18.357	6.668
							247	12.219	3.696	247	10.899	4.108
							248	4.085	1.935	248	33.524	7.147
							249	7.981	3.44	249	26.965	5.038
							250	14.871	4.515	250	21.286	5.594
							251	9.985	4.719	251	36.778	6.5
							252	8.215	3.964	252	17.33	2.589
							253	7.138	2.788	253	8.943	1.29
							254	10.105	3.5	254	12.729	5.392
							255	8.271	3.876	255	14.902	3.358
							256	15.251	5.169	256	28.478	5.178
							257	6.789	3.5	257	45.609	6.25
							258	14.496	3.225	258	30.284	5.627
							259	8.249	3.957	259	45.805	5.097
							260	17.372	4.571	260	24.304	5.594
							261	7.826	3.655	261	26.733	5.789
							262	8.699	4.108	262	38.558	5.164
							263	8.803	3.562	263	42.222	6.748
							264	9.608	3.081	264	26.64	4.489
							265	6.089	2.893	265	33.827	6.696
							266	6.353	3.042	266	28.435	6.883
							267	11.786	3.546	267	25.472	5.375
							268	10.342	3.056	268	9.548	3.399
							269	8.614	3.968	269	35.979	5.001
							270	8.222	3.923	270	38.775	5.904
							271	6.392	3.546	271	23.47	5.2
							272	8.195	2.803	272	26.121	5.439
							273	11.619	3.506	273	5.68	2.803
							274	8.484	3.232	274	35.231	6.323
							275	8.082	3.846	275	29.624	6.157
							276	9.81	2.613	276	30.557	5.323
							277	11.954	2.927	277	28.369	4.432
							278	11.4	3.943	278	41.623	7.826
							279	8.854	4.432	279	34.014	4.535
							280	13.902	4.353	280	24.115	5.643
							281	8.728	3.957	281	34.551	7.147
							282	7.601	4.696	282	48.367	8.731
							283	6.33	2.927	283	28.984	5.849
							284	16.997	4.964	284	15.339	4.964
							285	7.092	2.659	285	21.05	3.876
							286	12.522	3.674	286	33.973	6.235
							287	7.601	3.254	287	26.986	5.033
							288	9.837	3.47	288	13.415	4.353
							289	5.977	2.769	289	20.334	5.074
							290	6.78	3.547	290	46.668	7.338
							291	6.977	3.526	291	28.602	5.607
							292	8.173	3.101	292	33.466	7.414
							293	8.481	2.806	293	6.19	1.837
							294	5.834	2.269	294	27.353	4.641
							295	6.937	2.75	295	21.071	3.655
							296	6.86	2.924	296	13.269	5.68
							297	7.405	2.627	297	34.865	4.489
							298	11.57	3.88	298	15.137	2.616
							299	6.688	2.623	299	24.514	4.631
							300	7.539	2.613	300	43.566	6.081
							301	8.357	3.285	Mean	26.328	5.30328
							302	15.896	3.565	SD	10.2131	1.51013
							303	12.217	4.353
							304	7.297	3.056
							305	5.594	3.44
							306	7.847	3.68
							307	6.758	2.927
							308	7.791	4.24
							309	12.788	4.964
							310	6.924	3.876
							311	8.396	3.338
							312	8.611	4.089
							313	9.621	4.079
							314	8.222	3.428
							315	8.979	3.338
							316	3.514	2.545
							317	10.674	4.964
							318	7.775	3.53
							319	8.204	3.443
							320	8.584	4.556
							321	5.809	2.589
							322	8.409	3.696
							323	16.251	4.631
							324	9.815	4.715
							325	6.796	3.235
							326	8.481	3.699
							327	7.847	3.606
							328	7.553	3.018
							329	14.514	5.125
							330	7.003	2.995
							331	10.544	3.923
							332	7.227	3.999
							333	5.494	2.507
							334	6.275	2.216
							335	5.735	3.667
							336	9.133	3.428
							337	10.342	4.108
							338	8.404	3.45
							339	9.902	3.665
							340	8.103	2.788
							341	11.427	4.411
							342	6.564	3.761
							343	6.674	3.058
							344	7.615	3.832
							345	10.537	4.305
							346	6.085	3.488
							347	7.74	3.655
							348	8.971	3.804
							349	6.843	3.282
							350	7.147	3.964
							351	7.323	3.399
							352	10.776	3.467
							353	11.612	4.085
							354	6.78	3.225
							355	7.814	3.894
							356	10.322	3.761
							357	15.085	4.74
							358	4.561	2.28
							359	8.971	1.849
							360	8.136	4.179
							361	4.226	2.899
							362	8.535	3.101
							363	8.611	4.964
							364	5.843	1.653
							365	8.514	3.775
							366	4.964	1.733
							367	5.612	3.403
							368	7.317	3.278
							369	9.663	4.535
							370	6.623	2.828
							371	7.913	4.226
							372	8.823	4.108
							373	7.043	2.803
							374	6.081	3.661
							375	9.751	3.814
							376	8.296	2.803
							377	6.87	2.924
							378	10.249	2.973
							379	10.378	3.699
							380	10.378	5.019
							381	5.725	3.649
							382	9.921	3.257
							383	12.298	4.175
							384	6.883	3.711
							385	7.698	3.761
							386	15.481	5.001
							387	4.794	2.774
							388	8.204	3.044
							389	13.408	4.017
							390	14.146	3.655
							391	16.734	4.631
							392	6.803	3.042
							393	5.52	2.613
							394	5.977	3.241
							395	10.386	4.179
							396	7.973	3.337
							397	9.45	2.935
							398	10.106	4.72
							399	7.567	3.506
							400	15.614	3.428
							401	6.368	3.192
							402	7.147	3.078
							403	7.275	3.078
							404	9.637	2.36
							405	4.556	2.214
							406	10.564	3.937
							Mean	9.11361	3.54877
							SD	3.16693	0.738973

## Sheet: Figure 3b-d
InCellCryst - A streamlined approach to structure elucidation using in cellulo crystallized recombinant proteins
Robert Schönherr, Juliane Boger, J. Mia Lahey-Rudolph, Mareike Harms, Jacqueline Kaiser, Sophie Nachtschatt, Marla Wobbe,
Rainer Duden, Peter König, Gleb Bourenkov, Thomas R. Schneider and Lars Redecke
Source data
Figure 3b
	High Five (% crystal containing cells)
	Luciferase+ cyto	HEX-1 cyto	CatB	EGFP-µNS	IMPDH HA-N
Experiment
1	69.7	98.4	95.4	97.7	80.8
2	70.2	91.3	93	95.5	41.7
3	76.3	92.2	88.7	93.1	57.4
Mean	72.0667	93.9667	92.3667	95.4333	59.9667
Standard dev.	3.67469	3.86566	3.3946	2.30072	19.676
	Sf9 (% crystal containing cells)
	Luciferase+ cyto	HEX-1 cyto	CatB	EGFP-µNS	IMPDH HA-N
Experiment
1	6.8	49.1	47.6	91.5	1.9
2	8.4	47.9	47.4	92.8	0.8
3	11.4	50	50.7	92.3	9.6
Mean	8.86667	49	48.5667	92.2	4.1
Standard dev.	2.33524	1.05357	1.85023	0.655744	4.79479
	High Five (% fluorescent cells)
	Luciferase+ cyto	HEX-1 cyto	CatB	EGFP-µNS	IMPDH HA-N
Experiment
1	96.5	97.3	98.2	100	95.8
2	95.6	92.4	95.7	99.4	93.3
3	90.3	85.5	88.5	94	83.3
Mean	94.1333	91.7333	94.1333	97.8	90.8
Standard dev.	3.35012	5.92818	5.0362	3.30454	6.61438
	Sf9 (% fluorescent cells)
	Luciferase+ cyto	HEX-1 cyto	CatB	EGFP-µNS	IMPDH HA-N
Experiment
1	95.9	94.3	96.6	97.9	97.9
2	93.3	93.9	96.6	97.1	96.7
3	88.8	82.5	95.9	96.8	95.5
Mean	92.6667	90.2333	96.3667	97.2667	96.7
Standard dev.	3.59212	6.70025	0.404145	0.568624	1.2
Figure 3c
	Fraction of infected cells (%)											Fraction of crystal containing cells (%)
	HEX-1 cyto											HEX-1 cyto
MOI	0.01	0.1	0.5	1.0	2.0	5.0	10.0	20.0			MOI	0.01	0.1	0.5	1.0	2.0	5.0	10.0	20.0
Experiment											Experiment
1	66.8	87.6	96.6	93.9	97.7	97.1	93.9	88.6			1	49.3	83.4	92.4	91.1	85.4	92.6	94.3	93.8
2	10.3	89.7	90.3	93.4	97.9	97.6	96.6	92.8			2	2.9	86.6	89.3	90.7	89.9	95.2	90.9	95.7
3	20.5	88.7	93	95	94.9	96.4	97.9	95.9			3	10.7	84.9	92.5	96	96.5	95.7	96.9	91.9
Mean	32.5333	88.6667	93.3	94.1	96.8333	97.0333	96.1333	92.4333			Mean	20.9667	84.9667	91.4	92.6	90.6	94.5	94.0333	93.8
Standard dev.	30.1109	1.0504	3.1607	0.818535	1.6773	0.602771	2.04042	3.66379			Standard dev.	24.8454	1.60104	1.81934	2.95127	5.58301	1.66433	3.00888	1.9
	Fraction of infected cells (%)											Fraction of crystal containing cells (%)
	IMPDH N-His											IMPDH N-His
MOI	0.01	0.1	0.5	1.0	2.0	5.0	10.0	20.0			MOI	0.01	0.1	0.5	1.0	2.0	5.0	10.0	20.0
Experiment											Experiment
1	35	90.6	93.5	94.1	94.7	93.5	92.6	96.1			1	9.2	31	55.9	56.9	58.7	64	68.3	58.3
2	2.2	48.6	88	88.9	97.3	99.1	97.1	93.5			2	0.2	19.3	37.3	68.2	34.5	40.7	33.3	45.2
3	5.8	73	87.7	90.3	92.9	95.4	94	94.6			3	0.4	19.6	68.3	62.3	78.2	85.7	84.8	88.8
Mean	14.3333	70.7333	89.7333	91.1	94.9667	96	94.5667	94.7333			Mean	3.26667	23.3	53.8333	62.4667	57.1333	63.4667	62.1333	64.1
Standard dev.	17.9881	21.0915	3.26548	2.69072	2.21209	2.84781	2.3029	1.30512			Standard dev.	5.13939	6.67008	15.603	5.65184	21.8921	22.5047	26.298	22.3712
	Fraction of infected cells (%)											Fraction of crystal containing cells (%)
	CatB KDEL											CatB KDEL
MOI	0.01	0.1	0.5	1.0	2.0	5.0	10.0	20.0			MOI	0.01	0.1	0.5	1.0	2.0	5.0	10.0	20.0
Experiment											Experiment
1	64.1	90.6	93.7	97.8	97.1	97.6	97.6	95.7			1	41.6	81.2	93.1	95.7	92.9	95.3	93.3	90.2
2	7.2	85.1	91.5	93.5	93.8	96.3	96.2	9			2	3.1	81.1	85.4	87.4	84.9	88.1	91.8	93.4
3	4.4	73.1	95.1	95.7	94.1	93.1	93.5	93.7			3	3	63	91.1	92.7	88.8	94.9	94.1	95.1
Mean	25.2333	82.9333	93.4333	95.6667	95	95.6667	95.7667	66.1333			Mean	15.9	75.1	89.8667	91.9333	88.8667	92.7667	93.0667	92.9
Standard dev.	33.6886	8.94893	1.81475	2.15019	1.82483	2.31589	2.08407	49.489			Standard dev.	22.2569	10.479	3.99541	4.20278	4.00042	4.0464	1.16762	2.48797
	Fraction of infected cells (%)											Fraction of crystal containing cells (%)
	IMPDH HA-C											IMPDH HA-C
MOI	0.01	0.1	0.5	1.0	2.0	5.0	10.0	20.0			MOI	0.01	0.1	0.5	1.0	2.0	5.0	10.0	20.0
Experiment											Experiment
1	57.5	86.5	94.4	94.1	95.4	96.2	95.9	96.2			1	1.3	9	16.7	18.6	14.9	16.2	13	15.3
2	7.3	82.7	92.1	93.3	96.6	100	98.7	98.7			2	0.2	25	34.3	43.3	1.9	4.8	3.9	10.4
3	7.3	85.9	82.3	91.9	95.3	99	96.5	94.5			3	0	2.8	13.7	18.8	32.4	31.2	29.2	34.7
Mean	24.0333	85.0333	89.6	93.1	98.4	97.0333	96.4667	96.4667			Mean	0.5	12.2667	21.5667	26.9	16.4	17.4	15.3667	20.1333
Standard dev.	28.983	2.04287	6.42573	1.11355	1.96977	1.47422	2.11266	2.11266			Standard dev.	0.7	11.4548	11.1289	14.2032	15.3052	13.2408	12.815	12.8508
	Fraction of infected cells (%)											Fraction of crystal containing cells (%)
	Luciferase+ cyto											Luciferase+ cyto
MOI	0.01	0.1	0.5	1.0	2.0	5.0	10.0	20.0			MOI	0.01	0.1	0.5	1.0	2.0	5.0	10.0	20.0
Experiment											Experiment
1	44.1	95.4	96.3	96.8	97.7	95.9	92.6	96.2			1	15.6	61.8	73.8	71.7	75.9	74.2	70.4	71.5
2	4.1	82.4	94.9	91.4	95.7	98.1	98.5	96.1			2	0.4	29.3	44.7	62.4	56.1	79	83.2	66.1
3	5.5	73.3	91.6	94.2	94.2	94.6	93.5	98.3			3	0.8	29.7	65.5	79.7	58.2	63.8	65.1	84
Mean	17.9	83.7	94.2667	94.1333	95.8667	96.2	94.8667	96.8667			Mean	5.6	40.2667	61.3333	71.2667	63.4	72.3333	72.9	73.8667
Standard dev.	22.7007	11.1072	2.41316	2.70062	1.75594	1.76918	3.17857	1.24231			Standard dev.	8.66256	18.6495	14.9908	8.65814	10.8761	7.77003	9.30537	9.18168
	Fraction of infected cells (%)											Fraction of crystal containing cells (%)
	Luciferase- cyto											Luciferase- cyto
MOI	0.01	0.1	0.5	1.0	2.0	5.0	10.0	20.0			MOI	0.01	0.1	0.5	1.0	2.0	5.0	10.0	20.0
Experiment											Experiment
1	61.4	93.9	88	92.4	97.1	96.9	97.1	95.1			1	6.6	26.1	39.2	33.2	31.7	37.4	43.1	34.8
2	8.5	57.9	96	94.9	97.7	97.1	96.6	95.9			2	0.4	6.6	27.8	20.7	27.1	30.7	33.3	36.1
3	7.8	91.1	93	93.5	89.3	93.1	94	94.9			3	0.6	21.9	34.8	26.5	27.9	24.9	24.2	32.3
Mean	25.9	80.9667	92.3333	93.6	94.7	95.7	95.9	95.3			Mean	2.53333	18.2	33.9333	26.8	28.9	31	33.5333	34.4
Standard dev.	30.7459	20.0253	4.04145	1.253	4.68615	2.25389	1.66433	0.52915			Standard dev.	3.52326	10.263	5.7492	6.2554	2.45764	6.2554	9.45216	1.93132
Figure 3d
	Fraction of crystal containing cells (%)
	HEX-1 cyto Hi5 MOI 1
Hours p.i.	36	48	60	72	84	96	10	132	156	180	204
Experiment
1	7.1	35.3	49	52.1	76.9	78.6	84.2	83.8	68.2	65.3	49.1
2	5.1	38.1	65.6	71.7	86.7	88.2	88.4	92.4	85.9	79.4	75
3	3.8	33	68.2	78	72.6	85.3	83.3	87.6	87.6	82.7	79.7
Mean	5.33333	35.4667	60.9333	67.2667	78.7333	84.0333	85.3	87.9333	80.5667	75.8	67.9333
Standard dev.	1.66233	2.55408	10.416	13.5072	7.22657	4.92375	2.72213	4.30968	10.7435	9.24175	16.4786
	Fraction of crystal containing cells (%)
	IMPDH cyto Hi5 MOI 1
Hours p.i.	36	48	60	72	84	96	10	132	156	180	204
Experiment
1	0	0	1.6	7.8	20.4	37.3	49.6	65	85.5	83.1	91.9
2	0	0.5	0.8	13.5	42.9	57.7	71.8	82.7	84.6	86.4	88.8
3	0.4	0.5	0	15.4	27.3	52.7	64.3	84.8	86.8	87.8	86
Mean	0.133333	0.333333	0.8	12.2333	30.2	49.2333	61.9	77.5	85.6333	85.7667	88.9
Standard dev.	0.23094	0.288675	0.8	3.95517	11.5269	10.6327	11.2929	10.8761	1.10604	2.41316	2.95127
	Fraction of crystal containing cells (%)
	CatB KDEL Hi5 MOI 1
Hours p.i.	36	48	60	72	84	96	10	132	156	180	204
Experiment
1	14.4	38.1	53.2	84.1	85.7	84.9	91	91.3	78.9	89	86.7
2	6.8	34.4	59.7	79.5	85	84.2	86	85.1	85.4	87.9	83.3
3	13.1	41.8	61.6	77.1	79.2	81	79	89.7	84.1	86	82.4
Mean	11.4333	38.1	58.1667	80.2333	83.3	83.3667	85.3333	88.7	82.8	87.6333	84.1333
Standard dev.	4.06489	3.7	4.40492	3.55715	3.56791	2.07926	6.02771	3.2187	3.43948	1.51767	2.26789
	Fraction of crystal containing cells (%)
	EGFP-µNS Hi5 MOI 1
Hours p.i.	36	48	60	72	84	96	10	132	156	180	204
Experiment
1	9.3	51.4	70.5	93.2	88.8	94	93.5	70.9	34.6	23.5	16.8
2	6.4	70.6	86.2	95.1	97.5	97.3	88	90.2	78.2	60.4	52.4
3	13.7	79.8	85.7	91.2	94.6	98	95.7	79.9	54.4	50	25.4
Mean	9.8	67.2667	80.8	93.1667	93.6333	96.4333	92.4	80.3333	55.7333	44.6333	31.5333
Standard dev.	3.6756	14.4905	8.92356	1.95021	4.42982	2.1362	3.96611	9.65729	21.8306	19.0264	18.5756
	Fraction of crystal containing cells (%)
	Luciferase+ cyto Hi5 MOI 1
Hours p.i.	36	48	60	72	84	96	10	132	156	180	204
Experiment
1	1.4	9.8	32.6	47.1	72.2	65.7	72.5	78.5	68.9	59.5	57.9
2	0.6	11.6	63.8	60.7	71.3	76.2	76.7	66	56.6	58.1	33.9
3	0	11.9	53.9	61.5	79.2	77.2	80.7	74.2	68.3	61.2	72.6
Mean	0.666667	11.1	50.1	56.4333	74.2333	73.0333	76.6333	72.9	64.6	59.6	54.8
Standard dev.	0.702377	1.13578	15.9433	8.0928	4.32474	6.3705	4.10041	6.35059	6.9347	1.55242	19.5354
	Fraction of crystal containing cells (%)
	HEX-1 PTS1 Hi5 MOI 1
Hours p.i.	36	48	60	72	84	96	10	132	156	180	204
Experiment
1	0.7	2.4	5.6	17.6	16	49.5	42.7	35.4	34.5	34	29.3
2	0	0.9	8	8.7	24.3	29.2	34.9	35.8	29.8	27.4	27.4
3	0	4	13.4	20	29.6	32.3	31.5	30.6	22.6	22.5	15.8
Mean	0.233333	2.43333	9	15.4333	23.3	37	36.3667	33.9333	28.9667	27.9667	24.1667
Standard dev.	0.404145	1.55027	3.995	5.95343	6.85493	10.9357	5.74224	2.89367	5.99361	5.7709	7.30776

## Sheet: Figure 6d
InCellCryst - A streamlined approach to structure elucidation using in cellulo crystallized recombinant proteins
Robert Schönherr, Juliane Boger, J. Mia Lahey-Rudolph, Mareike Harms, Jacqueline Kaiser, Sophie Nachtschatt, Marla Wobbe,
Rainer Duden, Peter König, Gleb Bourenkov, Thomas R. Schneider and Lars Redecke
Source data
Figure 6d
FACS-based selection of infected cells based on their EYFP fluorescence allows an enrichment of crystal containing cells from the original culture.
Fractions are corresponding to the gates shown in the upper panel.
	Fraction of crystal-containing cells (%)
Fraction	HEX-1 PTS1	CatB	IMPDH N-His	EGFP-µNS
1	4.7	10.2	1.5	1.2
2	4.7	16.3	4.2	4
3	9.6	29.6	7.5	3.4
4	12.1	58.3	16	11.4
5	29.8	87.3	33.9	40.9
6				91.7
